# Supplementary material for: Protective Role of Melatonin Against Postmenopausal Bone Loss via Enhancement of Citrate Secretion From Osteoblasts
Source: Front Pharmacol. 2020 May 19;11:667. doi: 10.3389/fphar.2020.00667 (PMC7248328; doi:10.3389/fphar.2020.00667)
Supplement: Supplementary file 3 [file DataSheet_1.zip]

Archive with 30 entries (30 files):
- figure3-actin-1.tif
- __MACOSX/._figure3-actin-1.tif
- figure3-actin-2.tif
- __MACOSX/._figure3-actin-2.tif
- figure3-actin-3.tif
- __MACOSX/._figure3-actin-3.tif
- figure3-CTP-1.tif
- __MACOSX/._figure3-CTP-1.tif
- figure3-CTP-2.tif
- __MACOSX/._figure3-CTP-2.tif
- figure3-CTP-3.tif
- __MACOSX/._figure3-CTP-3.tif
- figure3-ZIP1-1.tif
- __MACOSX/._figure3-ZIP1-1.tif
- figure3-ZIP1-2.tif
- __MACOSX/._figure3-ZIP1-2.tif
- figure3-ZIP1-3.tif
- __MACOSX/._figure3-ZIP1-3.tif
- figure4-actin-1.tif
- __MACOSX/._figure4-actin-1.tif
- figure4-actin-2.tif
- __MACOSX/._figure4-actin-2.tif
- figure4-actin-3.tif
- __MACOSX/._figure4-actin-3.tif
- figure4-ZIP1-1.tif
- __MACOSX/._figure4-ZIP1-1.tif
- figure4-ZIP1-2.tif
- __MACOSX/._figure4-ZIP1-2.tif
- figure4-ZIP1-3.tif
- __MACOSX/._figure4-ZIP1-3.tif
